# Supplementary material for: Exploring the Causal Effects of Mineral Metabolism Disorders on Telomere and Mitochondrial DNA: A Bidirectional Two-Sample Mendelian Randomization Analysis
Source: Nutrients. 2024 May 8;16(10):1417. doi: 10.3390/nu16101417 (PMC11123946; doi:10.3390/nu16101417)
Supplement: Supplementary file 1 [file nutrients-16-01417-s001.zip]

Archive with 24 entries (22 files):
- Figures/
- Figures/Figure S1 TL to minral met.pdf
- Figures/Figure S10 Funnel plot for inverse MR .pdf
- Figures/Figure S2 TL to iron met.pdf
- Figures/Figure S3 TL to MGmet.pdf
- Figures/Figure S4 TL to PHOS met.pdf
- Figures/Figure S5 mtDNA_CN to minral met.pdf
- Figures/Figure S6 mtDNA_CN to IRON met.pdf
- Figures/Figure S7 mtDNA_CN to MG met.pdf
- Figures/Figure S8 mtDNA_CN to PHOS met.pdf
- Figures/Figure S9 scatter plot for inverse MR.pdf
- Tables/
- Tables/Table S1 finngen_R10_E4_MINERAL_MET IVs added F.xlsx
- Tables/Table S10 Pleiotropy_results.xlsx
- Tables/Table S11.All MR results for validation datasets.xlsx
- Tables/Table S12 Heterogeneity and pleiotropy test.xlsx
- Tables/Table S2 finngen_R10_E4_IRON_MET IVs added F.xlsx
- Tables/Table S3 finngen_R10_E4_MG_MET IVs added F.xlsx
- Tables/Table S4 finngen_R10_E4_PHOS_MET IVs added F.xlsx
- Tables/Table S5 All results of forward MR analyses.xlsx
- Tables/Table S6 expo_IVs2_for_ieu-b-4879_add_F_Value.xlsx
- Tables/Table S7 expo_IVs2_for_ebi-a-GCST90026372_add_F_Value.xlsx
- Tables/Table S8 All results of inverse MR analysis.xlsx
- Tables/Table S9 heterogeneity_results.xlsx
