# Supplementary material for: Exploring the Causal Effects of Mineral Metabolism Disorders on Telomere and Mitochondrial DNA: A Bidirectional Two-Sample Mendelian Randomization Analysis
Source: Nutrients. 2024 May 8;16(10):1417. doi: 10.3390/nu16101417 (PMC11123946; doi:10.3390/nu16101417)
Supplement: Supplementary file 1 [file nutrients-16-01417-s001.zip › Tables/Table S1 finngen_R10_E4_MINERAL_MET IVs added F.xlsx]

## Sheet: Table S1 finngen_R10_E4_MINERAL
	SNP	beta.exposure	se.exposure	effect_allele.exposure	other_allele.exposure	pval.exposure	eaf.exposure	samplesize.exposure	exposure	mr_keep.exposure	R2	F
2	rs4132920	-0.142145	0.0319284	C	T	8.51e-06	0.306332	354664	exposure	TRUE	0.00858692	3071.83
9	rs2274906	0.129109	0.0291234	A	G	9.29e-06	0.3971	354664	exposure	TRUE	0.00798157	2853.53
11	rs4951084	0.183892	0.0404119	G	C	5.35e-06	0.836767	354664	exposure	TRUE	0.00923779	3306.84
19	rs13413184	0.141886	0.0304293	A	G	3.12e-06	0.316625	354664	exposure	TRUE	0.00871191	3116.94
65	rs114643391	-0.741248	0.147451	G	C	4.98e-07	0.0156058	354664	exposure	TRUE	0.0168815	6090.05
68	rs78254453	0.458024	0.100264	T	C	4.92e-06	0.0157259	354664	exposure	TRUE	0.00649439	2318.37
79	rs184545692	2.24028	0.471544	A	G	2.02e-06	0.000288624	354664	exposure	TRUE	0.00289629	1030.19
84	rs73819291	-0.282515	0.0617645	T	C	4.78e-06	0.0677923	354664	exposure	TRUE	0.010088	3614.3
96	rs78908613	-0.19067	0.0390834	A	G	1.07e-06	0.178551	354664	exposure	TRUE	0.0106644	3823.04
129	rs62329163	0.148267	0.0290006	T	C	3.18e-07	0.423784	354664	exposure	TRUE	0.0107362	3849.03
138	rs115522202	0.261108	0.0532564	T	G	9.45e-07	0.0687655	354664	exposure	TRUE	0.00873172	3124.09
157	rs186968518	0.598718	0.135369	T	G	9.74e-06	0.0074846	354664	exposure	TRUE	0.00532575	1898.95
464	rs75563807	0.164772	0.0292476	C	A	1.76e-08	0.382803	354664	exposure	TRUE	0.0128291	4609.12
864	rs55925606	0.938206	0.0540097	G	A	1.37e-67	0.0386138	354664	exposure	TRUE	0.0653532	24799
1075	rs13191659	0.384671	0.0568251	G	C	1.29e-11	0.0521506	354664	exposure	TRUE	0.0146288	5265.29
1112	rs71559077	0.334675	0.0599386	A	G	2.36e-08	0.0484004	354664	exposure	TRUE	0.0103176	3697.42
1139	rs9260707	-0.308051	0.0566209	G	A	5.31e-08	0.94358	354664	exposure	TRUE	0.0101039	3620.03
1158	rs79437888	-0.344821	0.0765471	T	C	6.65e-06	0.04577	354664	exposure	TRUE	0.0103861	3722.2
1165	rs116862750	0.65732	0.148629	G	A	9.75e-06	0.00553898	354664	exposure	TRUE	0.00475994	1696.24
1182	rs7895110	0.134285	0.0298968	A	T	7.07e-06	0.341422	354664	exposure	TRUE	0.00810931	2899.58
1203	rs79172454	0.492144	0.107993	G	A	5.18e-06	0.0124569	354664	exposure	TRUE	0.0059591	2126.13
1206	rs7332984	0.426661	0.0945938	T	C	6.47e-06	0.0184145	354664	exposure	TRUE	0.00658088	2349.45
1208	rs6598440	-0.266988	0.05798	G	A	4.13e-06	0.0762374	354664	exposure	TRUE	0.0100402	3596.99
1210	rs117187991	-0.353183	0.0767744	A	G	4.22e-06	0.0463057	354664	exposure	TRUE	0.0110172	3950.93
1225	rs77256954	0.491116	0.107466	T	C	4.88e-06	0.0131395	354664	exposure	TRUE	0.00625508	2232.4
1227	rs73121031	0.251894	0.0564599	T	C	8.14e-06	0.0600483	354664	exposure	TRUE	0.00716262	2558.64
1233	rs2823589	0.197687	0.0437824	G	A	6.33e-06	0.110591	354664	exposure	TRUE	0.0076879	2747.73
