# Supplementary material for: Exploring the Causal Effects of Mineral Metabolism Disorders on Telomere and Mitochondrial DNA: A Bidirectional Two-Sample Mendelian Randomization Analysis
Source: Nutrients. 2024 May 8;16(10):1417. doi: 10.3390/nu16101417 (PMC11123946; doi:10.3390/nu16101417)
Supplement: Supplementary file 1 [file nutrients-16-01417-s001.zip › Tables/Table S10 Pleiotropy_results.xlsx]

## Sheet: Table S10
id.exposure	id.outcome	egger_intercept	se	pval
Forward MR analysis
E4_IRON_MET	ebi-a-GCST90026372	0.000449497	0.00154233	0.772342
E4_IRON_MET	ieu-b-4879	-0.00259564	0.00127704	0.0502099
E4_MG_MET	ebi-a-GCST90026372	-0.00428815	0.00346093	0.270327
E4_MG_MET	ieu-b-4879	-0.00471744	0.00335052	0.218171
E4_MINERAL_MET	ebi-a-GCST90026372	0.00110343	0.00193373	0.576705
E4_MINERAL_MET	ieu-b-4879	0.000983707	0.00128599	0.452084
E4_PHOS_MET	ebi-a-GCST90026372	0.00645712	0.00581198	0.3476
E4_PHOS_MET	ieu-b-4879	-0.0101153	0.00559279	0.144778
Inverse MR analysis
ebi-a-GCST90026372	E4_IRON_MET	-0.0407693	0.0291316	0.167841
ebi-a-GCST90026372	E4_MG_MET	0.0345287	0.0407736	0.401041
ebi-a-GCST90026372	E4_MINERAL_MET	0.00210024	0.0110512	0.850027
ebi-a-GCST90026372	E4_PHOS_MET	0.0356075	0.0481817	0.46328
ieu-b-4879	E4_IRON_MET	0.00904584	0.0158353	0.568979
ieu-b-4879	E4_MG_MET	-0.0215096	0.0217093	0.32388
ieu-b-4879	E4_MINERAL_MET	0.00376068	0.0058708	0.523097
ieu-b-4879	E4_PHOS_MET	0.0101876	0.0260959	0.696981
