# Supplementary material for: Exploring the Causal Effects of Mineral Metabolism Disorders on Telomere and Mitochondrial DNA: A Bidirectional Two-Sample Mendelian Randomization Analysis
Source: Nutrients. 2024 May 8;16(10):1417. doi: 10.3390/nu16101417 (PMC11123946; doi:10.3390/nu16101417)
Supplement: Supplementary file 1 [file nutrients-16-01417-s001.zip › Tables/Table S11.All MR results for validation datasets.xlsx]

## Sheet: 01.All OR_results_table
	id.exposure	id.outcome	method	nsnp	b	se	pval	lo_ci	up_ci	or	or_lci95	or_uci95
1	ieu-b-5115	ieu-b-4879	MR Egger	226	0.00428618	0.0122589	0.72694	-0.0197413	0.0283137	1.0043	0.980452	1.02872
2	ieu-b-5115	ieu-b-4879	Weighted median	226	0.0097005	0.0105041	0.355746	-0.0108875	0.0302885	1.00975	0.989172	1.03075
3	ieu-b-5115	ieu-b-4879	Inverse variance weighted	226	0.00542879	0.00625522	0.385459	-0.00683144	0.017689	1.00544	0.993192	1.01785
4	ieu-b-5115	ieu-b-4879	Simple mode	226	0.027943	0.0270234	0.302231	-0.0250228	0.0809089	1.02834	0.975288	1.08427
5	ieu-b-5115	ieu-b-4879	Weighted mode	226	0.0219231	0.0177475	0.218015	-0.012862	0.0567082	1.02217	0.98722	1.05835
6	ieu-b-5115	ebi-a-GCST90026372	MR Egger	217	-0.00124907	0.0172609	0.942379	-0.0350804	0.0325822	0.998752	0.965528	1.03312
7	ieu-b-5115	ebi-a-GCST90026372	Weighted median	217	-0.00356972	0.0115627	0.757529	-0.0262326	0.0190932	0.996437	0.974108	1.01928
8	ieu-b-5115	ebi-a-GCST90026372	Inverse variance weighted	217	0.0105093	0.00773993	0.174525	-0.00466092	0.0256796	1.01056	0.99535	1.02601
9	ieu-b-5115	ebi-a-GCST90026372	Simple mode	217	-0.0174633	0.032504	0.591637	-0.0811711	0.0462445	0.982688	0.922036	1.04733
10	ieu-b-5115	ebi-a-GCST90026372	Weighted mode	217	-0.0085371	0.0200305	0.670383	-0.0477969	0.0307227	0.991499	0.953327	1.0312
11	ieu-a-1079	ieu-b-4879	MR Egger	11	-0.00299961	0.012265	0.812276	-0.0270389	0.0210397	0.997005	0.973323	1.02126
12	ieu-a-1079	ieu-b-4879	Weighted median	11	-0.0100184	0.00561303	0.0742868	-0.0210199	0.000983162	0.990032	0.979199	1.00098
13	ieu-a-1079	ieu-b-4879	Inverse variance weighted	11	-0.00603411	0.00425954	0.156597	-0.0143828	0.00231458	0.993984	0.98572	1.00232
14	ieu-a-1079	ieu-b-4879	Simple mode	11	-0.012546	0.00912103	0.199003	-0.0304232	0.00533124	0.987532	0.970035	1.00535
15	ieu-a-1079	ieu-b-4879	Weighted mode	11	-0.0113653	0.00795125	0.183386	-0.0269497	0.00421919	0.988699	0.97341	1.00423
16	ieu-a-1079	ebi-a-GCST90026372	MR Egger	10	0.0248506	0.0148456	0.132677	-0.00424677	0.053948	1.02516	0.995762	1.05543
17	ieu-a-1079	ebi-a-GCST90026372	Weighted median	10	-0.00474449	0.00666543	0.476585	-0.0178087	0.00831976	0.995267	0.982349	1.00835
18	ieu-a-1079	ebi-a-GCST90026372	Inverse variance weighted	10	-0.00243677	0.00486094	0.616162	-0.0119642	0.00709066	0.997566	0.988107	1.00712
19	ieu-a-1079	ebi-a-GCST90026372	Simple mode	10	-0.00430183	0.0114166	0.715049	-0.0266783	0.0180747	0.995707	0.973674	1.01824
20	ieu-a-1079	ebi-a-GCST90026372	Weighted mode	10	-0.00646625	0.0116372	0.59199	-0.0292752	0.0163427	0.993555	0.971149	1.01648
21	ieu-a-1077	ieu-b-4879	MR Egger	13	-0.000966508	0.00497605	0.849535	-0.0107196	0.00878655	0.999034	0.989338	1.00883
22	ieu-a-1077	ieu-b-4879	Weighted median	13	0.000700361	0.00440552	0.87369	-0.00793446	0.00933518	1.0007	0.992097	1.00938
23	ieu-a-1077	ieu-b-4879	Inverse variance weighted	13	-5.16202e-05	0.00311002	0.986757	-0.00614725	0.00604401	0.999948	0.993872	1.00606
24	ieu-a-1077	ieu-b-4879	Simple mode	13	-0.00385475	0.00693777	0.588681	-0.0174528	0.00974328	0.996153	0.982699	1.00979
25	ieu-a-1077	ieu-b-4879	Weighted mode	13	-0.0015209	0.00449034	0.740686	-0.010322	0.00728017	0.99848	0.989731	1.00731
26	ieu-a-1077	ebi-a-GCST90026372	MR Egger	14	0.00109009	0.00555878	0.847811	-0.00980511	0.0119853	1.00109	0.990243	1.01206
27	ieu-a-1077	ebi-a-GCST90026372	Weighted median	14	0.00250266	0.00459086	0.585658	-0.00649543	0.0115007	1.00251	0.993526	1.01157
28	ieu-a-1077	ebi-a-GCST90026372	Inverse variance weighted	14	0.00320869	0.00320667	0.317004	-0.00307637	0.00949376	1.00321	0.996928	1.00954
29	ieu-a-1077	ebi-a-GCST90026372	Simple mode	14	0.0071864	0.00664768	0.299327	-0.00584306	0.0202159	1.00721	0.994174	1.02042
30	ieu-a-1077	ebi-a-GCST90026372	Weighted mode	14	0.0028233	0.00494831	0.578028	-0.00687538	0.012522	1.00283	0.993148	1.0126
31	ieu-a-1073	ieu-b-4879	MR Egger	10	0.00332287	0.00810811	0.692692	-0.012569	0.0192148	1.00333	0.98751	1.0194
32	ieu-a-1073	ieu-b-4879	Weighted median	10	-0.000995694	0.00595174	0.867138	-0.0126611	0.0106697	0.999005	0.987419	1.01073
33	ieu-a-1073	ieu-b-4879	Inverse variance weighted	10	0.00126412	0.00420481	0.763692	-0.00697732	0.00950555	1.00126	0.993047	1.00955
34	ieu-a-1073	ieu-b-4879	Simple mode	10	0.000663465	0.00861747	0.940315	-0.0162268	0.0175537	1.00066	0.983904	1.01771
35	ieu-a-1073	ieu-b-4879	Weighted mode	10	-0.000121342	0.00648193	0.985473	-0.0128259	0.0125832	0.999879	0.987256	1.01266
36	ieu-a-1073	ebi-a-GCST90026372	MR Egger	12	0.00331047	0.00613611	0.601343	-0.00871632	0.0153373	1.00332	0.991322	1.01546
37	ieu-a-1073	ebi-a-GCST90026372	Weighted median	12	-0.000145276	0.00481785	0.975944	-0.00958827	0.00929771	0.999855	0.990458	1.00934
38	ieu-a-1073	ebi-a-GCST90026372	Inverse variance weighted	12	0.00421431	0.003616	0.243833	-0.00287306	0.0113017	1.00422	0.997131	1.01137
39	ieu-a-1073	ebi-a-GCST90026372	Simple mode	12	-0.000785277	0.00797831	0.923364	-0.0164228	0.0148522	0.999215	0.983711	1.01496
40	ieu-a-1073	ebi-a-GCST90026372	Weighted mode	12	-0.00200221	0.00694342	0.778432	-0.0156113	0.0116069	0.998	0.98451	1.01167
41	ieu-a-1050	ieu-b-4879	MR Egger	17	0.0486115	0.0207988	0.0337044	0.00784579	0.0893772	1.04981	1.00788	1.09349
42	ieu-a-1050	ieu-b-4879	Weighted median	17	0.00803676	0.0130956	0.539413	-0.0176305	0.033704	1.00807	0.982524	1.03428
43	ieu-a-1050	ieu-b-4879	Inverse variance weighted	17	0.00884333	0.00910805	0.33158	-0.00900845	0.0266951	1.00888	0.991032	1.02705
44	ieu-a-1050	ieu-b-4879	Simple mode	17	0.00325088	0.0251409	0.898727	-0.0460252	0.0525269	1.00326	0.955018	1.05393
45	ieu-a-1050	ieu-b-4879	Weighted mode	17	0.0113298	0.0185275	0.549454	-0.0249842	0.0476437	1.01139	0.975325	1.0488
46	ieu-a-1050	ebi-a-GCST90026372	MR Egger	17	-0.00915809	0.0378408	0.812045	-0.0833261	0.0650099	0.990884	0.920051	1.06717
47	ieu-a-1050	ebi-a-GCST90026372	Weighted median	17	0.00819123	0.0152872	0.592081	-0.0217717	0.0381542	1.00822	0.978464	1.03889
48	ieu-a-1050	ebi-a-GCST90026372	Inverse variance weighted	17	0.000245977	0.0112464	0.98255	-0.021797	0.022289	1.00025	0.978439	1.02254
49	ieu-a-1050	ebi-a-GCST90026372	Simple mode	17	0.00475288	0.0245039	0.848645	-0.0432748	0.0527805	1.00476	0.957648	1.0542
50	ieu-a-1050	ebi-a-GCST90026372	Weighted mode	17	0.00656849	0.0247457	0.794061	-0.0419332	0.0550701	1.00659	0.958934	1.05661
51	ieu-a-1049	ieu-b-4879	MR Egger	19	0.0307775	0.0109581	0.0120834	0.00929959	0.0522554	1.03126	1.00934	1.05364
52	ieu-a-1049	ieu-b-4879	Weighted median	19	0.0192196	0.00904114	0.0335205	0.00149896	0.0369402	1.01941	1.0015	1.03763
53	ieu-a-1049	ieu-b-4879	Inverse variance weighted	19	0.0182179	0.00678061	0.00721488	0.00492788	0.0315079	1.01838	1.00494	1.03201
54	ieu-a-1049	ieu-b-4879	Simple mode	19	0.00227592	0.0183671	0.902758	-0.0337237	0.0382755	1.00228	0.966839	1.03902
55	ieu-a-1049	ieu-b-4879	Weighted mode	19	0.015299	0.00889856	0.102714	-0.00214216	0.0327402	1.01542	0.99786	1.03328
56	ieu-a-1049	ebi-a-GCST90026372	MR Egger	17	0.0587351	0.0154097	0.00170251	0.0285321	0.0889382	1.06049	1.02894	1.09301
57	ieu-a-1049	ebi-a-GCST90026372	Weighted median	17	0.0242218	0.0111233	0.0294376	0.00242016	0.0460235	1.02452	1.00242	1.0471
58	ieu-a-1049	ebi-a-GCST90026372	Inverse variance weighted	17	0.0377877	0.00755977	5.77713e-07	0.0229705	0.0526048	1.03851	1.02324	1.05401
59	ieu-a-1049	ebi-a-GCST90026372	Simple mode	17	0.0250062	0.0219329	0.271016	-0.0179823	0.0679947	1.02532	0.982178	1.07036
60	ieu-a-1049	ebi-a-GCST90026372	Weighted mode	17	0.0246075	0.0167157	0.160385	-0.00815523	0.0573702	1.02491	0.991878	1.05905
61	ebi-a-GCST90013999	ieu-b-4879	MR Egger	587	-0.011632	0.0102875	0.258645	-0.0317955	0.00853142	0.988435	0.968705	1.00857
62	ebi-a-GCST90013999	ieu-b-4879	Weighted median	587	-0.00667056	0.00938178	0.477077	-0.0250589	0.0117177	0.993352	0.975253	1.01179
63	ebi-a-GCST90013999	ieu-b-4879	Inverse variance weighted	587	-0.0099761	0.00526272	0.0580107	-0.020291	0.000338829	0.990073	0.979913	1.00034
64	ebi-a-GCST90013999	ieu-b-4879	Simple mode	587	0.0055219	0.0278372	0.842829	-0.0490389	0.0600827	1.00554	0.952144	1.06192
65	ebi-a-GCST90013999	ieu-b-4879	Weighted mode	587	0.00133221	0.0140487	0.924484	-0.0262033	0.0288678	1.00133	0.974137	1.02929
66	ebi-a-GCST90013999	ebi-a-GCST90026372	MR Egger	620	0.0207122	0.0110127	0.0604753	-0.000872707	0.042297	1.02093	0.999128	1.0432
67	ebi-a-GCST90013999	ebi-a-GCST90026372	Weighted median	620	0.00862013	0.0105338	0.413171	-0.0120262	0.0292665	1.00866	0.988046	1.0297
68	ebi-a-GCST90013999	ebi-a-GCST90026372	Inverse variance weighted	620	0.0086342	0.0055349	0.11877	-0.00221419	0.0194826	1.00867	0.997788	1.01967
69	ebi-a-GCST90013999	ebi-a-GCST90026372	Simple mode	620	0.0646037	0.0321439	0.044883	0.00160163	0.127606	1.06674	1.0016	1.13611
70	ebi-a-GCST90013999	ebi-a-GCST90026372	Weighted mode	620	0.0177572	0.0165235	0.282943	-0.0146288	0.0501432	1.01792	0.985478	1.05142
