# Supplementary material for: Exploring the Causal Effects of Mineral Metabolism Disorders on Telomere and Mitochondrial DNA: A Bidirectional Two-Sample Mendelian Randomization Analysis
Source: Nutrients. 2024 May 8;16(10):1417. doi: 10.3390/nu16101417 (PMC11123946; doi:10.3390/nu16101417)
Supplement: Supplementary file 1 [file nutrients-16-01417-s001.zip › Tables/Table S12 Heterogeneity and pleiotropy test.xlsx]

## Sheet: Sheet1
id.exposure	id.outcome	method	Q	Q_df	Q_pval	egger_intercept	se	pval
ieu-b-5115	ieu-b-4879	MR Egger	220.272	224	0.557874	3.8747e-05	0.000357522	0.913794
ieu-b-5115	ebi-a-GCST90026372	MR Egger	254.88	215	0.0323458	0.000361847	0.000474664	0.446703
ieu-a-1079	ieu-b-4879	MR Egger	6.40772	9	0.69852	-0.000717626	0.00271999	0.79785
ieu-a-1079	ebi-a-GCST90026372	MR Egger	4.11014	8	0.847052	-0.00574035	0.00295086	0.0876241
ieu-a-1077	ieu-b-4879	MR Egger	7.80447	11	0.730705	0.000260925	0.00110784	0.818128
ieu-a-1077	ebi-a-GCST90026372	MR Egger	11.1146	12	0.519123	0.000562068	0.00120464	0.649152
ieu-a-1073	ieu-b-4879	MR Egger	6.31878	8	0.611571	-0.000437847	0.0014744	0.774057
ieu-a-1073	ebi-a-GCST90026372	MR Egger	7.49155	10	0.678366	0.000236523	0.00129731	0.858976
ieu-a-1050	ieu-b-4879	MR Egger	8.32468	15	0.910107	-0.00311219	0.00146332	0.0504404
ieu-a-1050	ebi-a-GCST90026372	MR Egger	8.52204	15	0.901155	0.000597946	0.00229734	0.798189
ieu-a-1049	ieu-b-4879	MR Egger	27.129	17	0.0562022	-0.00172203	0.00120043	0.169566
ieu-a-1049	ebi-a-GCST90026372	MR Egger	11.6074	15	0.708467	-0.00207549	0.00133045	0.139609
ebi-a-GCST90013999	ieu-b-4879	MR Egger	585.113	585	0.490908	3.87991e-05	0.000207104	0.851458
ebi-a-GCST90013999	ebi-a-GCST90026372	MR Egger	634.269	618	0.316444	-0.000279109	0.000220051	0.205138
