# Supplementary material for: Exploring the Causal Effects of Mineral Metabolism Disorders on Telomere and Mitochondrial DNA: A Bidirectional Two-Sample Mendelian Randomization Analysis
Source: Nutrients. 2024 May 8;16(10):1417. doi: 10.3390/nu16101417 (PMC11123946; doi:10.3390/nu16101417)
Supplement: Supplementary file 1 [file nutrients-16-01417-s001.zip › Tables/Table S2 finngen_R10_E4_IRON_MET IVs added F.xlsx]

## Sheet: 01 finngen_R10_E4_IRON_MET IVs 
	SNP	beta.exposure	se.exposure	effect_allele.exposure	other_allele.exposure	pval.exposure	eaf.exposure	samplesize.exposure	exposure	mr_keep.exposure	R2	F
3	rs146150218	1.91044	0.366182	T	C	1.81648e-07	0.00253955	352590	exposure	TRUE	0.0184905	6642.36
4	rs705536	0.759054	0.168476	C	T	6.62415e-06	0.031086	352590	exposure	TRUE	0.0347077	12677.5
11	rs11125004	0.662482	0.145954	C	T	5.65327e-06	0.0453685	352590	exposure	TRUE	0.0380162	13933.8
28	rs115029052	0.992907	0.218601	T	C	5.56955e-06	0.0159246	352590	exposure	TRUE	0.030899	11242
35	rs77968241	1.46017	0.295289	T	C	7.61886e-07	0.00621434	352590	exposure	TRUE	0.0263345	9536.35
50	rs540084999	0.954533	0.187387	A	G	3.50736e-07	0.0208733	352590	exposure	TRUE	0.0372428	13639.3
64	rs35920426	1.50323	0.32891	G	A	4.869e-06	0.00400442	352590	exposure	TRUE	0.0180251	6472.1
80	rs146968264	1.11589	0.198142	A	T	1.78394e-08	0.0167117	352590	exposure	TRUE	0.0409236	15044.9
81	rs9358779	0.322521	0.0728687	A	G	9.59732e-06	0.531363	352590	exposure	TRUE	0.0518053	19263.9
164	rs12193223	1.55088	0.103192	G	C	4.72933e-51	0.0437589	352590	exposure	TRUE	0.201289	88858.3
229	rs113429881	0.646048	0.146249	A	G	9.98642e-06	0.0446025	352590	exposure	TRUE	0.0355716	13004.7
289	rs71555184	-0.344834	0.0741299	A	C	3.29117e-06	0.475754	352590	exposure	TRUE	0.0593154	22232.7
446	rs2690114	0.350953	0.0766994	A	G	4.74646e-06	0.616169	352590	exposure	TRUE	0.0582596	21812.4
481	rs116627513	1.28527	0.27774	T	A	3.69956e-06	0.00674035	352590	exposure	TRUE	0.0221189	7975.27
873	rs6935226	-0.750414	0.137191	T	C	4.50371e-08	0.109471	352590	exposure	TRUE	0.109794	43486.7
1109	rs77050431	1.52214	0.247611	C	A	7.88261e-10	0.0070172	352590	exposure	TRUE	0.0322883	11764.3
1117	rs200659015	0.789055	0.0660067	C	A	6.1759e-33	0.378542	352590	exposure	TRUE	0.292934	146076
1895	rs3884392	-0.772775	0.108417	T	G	1.02e-12	0.173882	352590	exposure	TRUE	0.171567	73020.2
2132	rs60892124	-0.939463	0.153883	T	C	1.02783e-09	0.099576	352590	exposure	TRUE	0.158267	66295.6
2265	rs1800562	2.18666	0.0767351	A	G	1.30617e-178	0.0373456	352590	exposure	TRUE	0.343797	184728
2289	rs198851	-0.739727	0.0934079	G	T	2.38836e-15	0.889784	352590	exposure	TRUE	0.107325	42391.3
2771	rs150347822	1.08343	0.151722	T	C	9.27257e-13	0.0265801	352590	exposure	TRUE	0.0607419	22801.9
2818	rs10456346	0.553172	0.110229	G	A	5.21099e-07	0.0867072	352590	exposure	TRUE	0.0484636	17958
2907	rs34446632	1.48942	0.0950881	T	C	2.68349e-55	0.0526008	352590	exposure	TRUE	0.2211	100087
2946	rs72843165	-0.883924	0.128387	C	T	5.78629e-12	0.130629	352590	exposure	TRUE	0.177462	76070.5
3012	rs34481509	1.33153	0.104259	G	A	2.36755e-37	0.0489962	352590	exposure	TRUE	0.165225	69787
3019	rs17856167	-0.836819	0.174788	A	G	1.68764e-06	0.0740996	352590	exposure	TRUE	0.0960889	37481.3
3123	rs143995422	1.1035	0.170438	T	C	9.51043e-11	0.0206682	352590	exposure	TRUE	0.0492955	18282.2
3150	rs117755385	1.38175	0.278303	C	T	6.87401e-07	0.00613532	352590	exposure	TRUE	0.0232838	8405.29
4211	rs9260707	-1.29343	0.098923	G	A	4.57088e-39	0.943562	352590	exposure	TRUE	0.17818	76444.9
4452	rs28780086	1.37906	0.257669	G	A	8.69541e-08	0.00682079	352590	exposure	TRUE	0.0257667	9325.31
5096	rs3130967	-0.926349	0.108766	C	T	1.63832e-17	0.936923	352590	exposure	TRUE	0.101427	39798.7
5114	rs138033234	1.21504	0.271271	C	T	7.4967e-06	0.0075485	352590	exposure	TRUE	0.0221198	7975.59
5261	rs3104402	-0.636879	0.11924	G	T	9.23655e-08	0.934362	352590	exposure	TRUE	0.0497524	18460.6
5269	rs56376659	1.62136	0.341955	A	C	2.12217e-06	0.00289705	352590	exposure	TRUE	0.0151875	5437.49
5270	rs544433348	-0.615539	0.127745	C	A	1.44647e-06	0.127948	352590	exposure	TRUE	0.0845507	32564.9
5324	rs77318299	2.77757	0.451361	T	C	7.56572e-10	0.000798761	352590	exposure	TRUE	0.0123149	4396.21
5387	rs141304673	0.85399	0.170826	A	C	5.75785e-07	0.0257928	352590	exposure	TRUE	0.036651	13414.3
5493	rs35582935	2.51886	0.515102	A	G	1.00818e-06	0.000808627	352590	exposure	TRUE	0.0102526	3652.4
5496	rs143846904	1.02388	0.21326	T	C	1.57797e-06	0.0136182	352590	exposure	TRUE	0.0281639	10218
5523	rs940869	0.398222	0.0882874	T	C	6.46711e-06	0.175487	352590	exposure	TRUE	0.0458905	16958.7
5524	rs6963707	0.404954	0.0835642	A	C	1.25962e-06	0.214378	352590	exposure	TRUE	0.0552377	20614.9
5526	rs12676207	0.402441	0.0906973	T	G	9.11402e-06	0.758523	352590	exposure	TRUE	0.0593306	22238.7
5536	rs72844793	0.757052	0.170539	T	C	9.03067e-06	0.0285988	352590	exposure	TRUE	0.031844	11597.1
5539	rs117103570	-0.676007	0.151539	T	A	8.15943e-06	0.090798	352590	exposure	TRUE	0.0754517	28774.4
5548	rs346747	-0.334234	0.0751519	A	G	8.6898e-06	0.420455	352590	exposure	TRUE	0.0544425	20301
