# Supplementary material for: Exploring the Causal Effects of Mineral Metabolism Disorders on Telomere and Mitochondrial DNA: A Bidirectional Two-Sample Mendelian Randomization Analysis
Source: Nutrients. 2024 May 8;16(10):1417. doi: 10.3390/nu16101417 (PMC11123946; doi:10.3390/nu16101417)
Supplement: Supplementary file 1 [file nutrients-16-01417-s001.zip › Tables/Table S3 finngen_R10_E4_MG_MET IVs added F.xlsx]

## Sheet: 01 finngen_R10_E4_MG_MET IVs ad
	SNP	beta.exposure	se.exposure	effect_allele.exposure	other_allele.exposure	pval.exposure	eaf.exposure	samplesize.exposure	exposure	mr_keep.exposure	R2	F
27	rs1878632	-0.477048	0.0976167	C	A	1.02409e-06	0.544571	352407	exposure	TRUE	0.112883	44842.6
53	rs73010227	0.611263	0.137443	G	A	8.69121e-06	0.105579	352407	exposure	TRUE	0.0705677	26756.5
62	rs146994130	0.695398	0.156289	A	G	8.60974e-06	0.0726174	352407	exposure	TRUE	0.0651323	24552.1
70	rs12420760	-1.12794	0.251331	G	A	7.19333e-06	0.0763927	352407	exposure	TRUE	0.179532	77111.9
74	rs17223009	-0.802532	0.180381	G	A	8.62283e-06	0.130522	352407	exposure	TRUE	0.146183	60335.7
79	rs7302665	-0.675101	0.147053	C	T	4.41418e-06	0.179152	352407	exposure	TRUE	0.134045	54550.5
108	rs75595801	1.78541	0.402672	G	A	9.25465e-06	0.00441173	352407	exposure	TRUE	0.0280024	10152.5
