# Supplementary material for: Exploring the Causal Effects of Mineral Metabolism Disorders on Telomere and Mitochondrial DNA: A Bidirectional Two-Sample Mendelian Randomization Analysis
Source: Nutrients. 2024 May 8;16(10):1417. doi: 10.3390/nu16101417 (PMC11123946; doi:10.3390/nu16101417)
Supplement: Supplementary file 1 [file nutrients-16-01417-s001.zip › Tables/Table S4 finngen_R10_E4_PHOS_MET IVs added F.xlsx]

## Sheet: 01 finngen_R10_E4_PHOS_MET IVs 
	SNP	beta.exposure	se.exposure	effect_allele.exposure	other_allele.exposure	pval.exposure	eaf.exposure	samplesize.exposure	exposure	mr_keep.exposure	R2	F
18	rs138013982	2.12453	0.459843	C	T	3.83531e-06	0.00378645	352360	exposure	TRUE	0.0340518	12421.4
21	rs180781430	1.3254	0.296837	T	A	8.0035e-06	0.0159653	352360	exposure	TRUE	0.0551965	20585.2
33	rs72856730	0.695315	0.157191	T	C	9.71695e-06	0.0995655	352360	exposure	TRUE	0.086687	33444
73	rs143128748	1.59733	0.340799	A	G	2.77217e-06	0.00966612	352360	exposure	TRUE	0.0488487	18096.2
76	rs112303471	0.778295	0.174486	G	A	8.17711e-06	0.07687	352360	exposure	TRUE	0.0859683	33140.7
82	rs117772210	0.989003	0.216872	T	C	5.10787e-06	0.0387192	352360	exposure	TRUE	0.0728118	27670.6
