# Supplementary material for: Exploring the Causal Effects of Mineral Metabolism Disorders on Telomere and Mitochondrial DNA: A Bidirectional Two-Sample Mendelian Randomization Analysis
Source: Nutrients. 2024 May 8;16(10):1417. doi: 10.3390/nu16101417 (PMC11123946; doi:10.3390/nu16101417)
Supplement: Supplementary file 1 [file nutrients-16-01417-s001.zip › Tables/Table S5 All results of forward MR analyses.xlsx]

## Sheet: 01.All OR_results_table
	id.exposure	id.outcome	method	nsnp	b	se	pval	lo_ci	up_ci	or	or_lci95	or_uci95
1	E4_IRON_MET	ebi-a-GCST90026372	MR Egger	39	0.00244877	0.00203144	0.235687	-0.00153285	0.00643038	1.00245	0.998468	1.00645
2	E4_IRON_MET	ebi-a-GCST90026372	Weighted median	39	0.00282279	0.00145903	0.0530267	-3.69081e-05	0.00568248	1.00283	0.999963	1.0057
3	E4_IRON_MET	ebi-a-GCST90026372	Inverse variance weighted	39	0.00296852	0.000972747	0.00227555	0.00106194	0.00487511	1.00297	1.00106	1.00489
4	E4_IRON_MET	ebi-a-GCST90026372	Simple mode	39	0.00203602	0.00268894	0.45361	-0.00323431	0.00730635	1.00204	0.996771	1.00733
5	E4_IRON_MET	ebi-a-GCST90026372	Weighted mode	39	0.00304023	0.00221808	0.178524	-0.00130721	0.00738767	1.00304	0.998694	1.00742
6	E4_IRON_MET	ieu-b-4879	MR Egger	35	0.00575984	0.0013981	0.000239186	0.00301957	0.00850012	1.00578	1.00302	1.00854
7	E4_IRON_MET	ieu-b-4879	Weighted median	35	0.00346134	0.00114847	0.00257937	0.00121034	0.00571233	1.00347	1.00121	1.00573
8	E4_IRON_MET	ieu-b-4879	Inverse variance weighted	35	0.00339102	0.000800771	2.28864e-05	0.00182151	0.00496053	1.0034	1.00182	1.00497
9	E4_IRON_MET	ieu-b-4879	Simple mode	35	0.00107611	0.00187442	0.569676	-0.00259776	0.00474998	1.00108	0.997406	1.00476
10	E4_IRON_MET	ieu-b-4879	Weighted mode	35	0.00385899	0.00125822	0.00422186	0.00139288	0.0063251	1.00387	1.00139	1.00635
11	E4_MG_MET	ebi-a-GCST90026372	MR Egger	7	0.00640749	0.00472512	0.233108	-0.00285375	0.0156687	1.00643	0.99715	1.01579
12	E4_MG_MET	ebi-a-GCST90026372	Weighted median	7	0.00103133	0.00215449	0.632161	-0.00319147	0.00525412	1.00103	0.996814	1.00527
13	E4_MG_MET	ebi-a-GCST90026372	Inverse variance weighted	7	0.000912251	0.00162977	0.575655	-0.00228209	0.00410659	1.00091	0.997721	1.00412
14	E4_MG_MET	ebi-a-GCST90026372	Simple mode	7	-0.00103913	0.00305065	0.744995	-0.00701841	0.00494015	0.998961	0.993006	1.00495
15	E4_MG_MET	ebi-a-GCST90026372	Weighted mode	7	-0.000383206	0.0028262	0.89658	-0.00592256	0.00515614	0.999617	0.994095	1.00517
16	E4_MG_MET	ieu-b-4879	MR Egger	7	0.00300302	0.00457338	0.540433	-0.00596081	0.0119668	1.00301	0.994057	1.01204
17	E4_MG_MET	ieu-b-4879	Weighted median	7	-0.00187655	0.00205421	0.360972	-0.00590281	0.0021497	0.998125	0.994115	1.00215
18	E4_MG_MET	ieu-b-4879	Inverse variance weighted	7	-0.00304883	0.00156225	0.0509894	-0.00611083	1.31715e-05	0.996956	0.993908	1.00001
19	E4_MG_MET	ieu-b-4879	Simple mode	7	-0.00200047	0.00275408	0.494964	-0.00739847	0.00339754	0.998002	0.992629	1.0034
20	E4_MG_MET	ieu-b-4879	Weighted mode	7	-0.00176235	0.0027879	0.550607	-0.00722664	0.00370194	0.998239	0.992799	1.00371
21	E4_MINERAL_MET	ebi-a-GCST90026372	MR Egger	17	-0.00623835	0.00862022	0.480392	-0.023134	0.0106573	0.993781	0.977132	1.01071
22	E4_MINERAL_MET	ebi-a-GCST90026372	Weighted median	17	0.00234806	0.0055203	0.670582	-0.00847174	0.0131678	1.00235	0.991564	1.01325
23	E4_MINERAL_MET	ebi-a-GCST90026372	Inverse variance weighted	17	-0.00182801	0.0038171	0.632011	-0.00930953	0.00565352	0.998174	0.990734	1.00567
24	E4_MINERAL_MET	ebi-a-GCST90026372	Simple mode	17	0.00927486	0.0111793	0.418945	-0.0126365	0.0311863	1.00932	0.987443	1.03168
25	E4_MINERAL_MET	ebi-a-GCST90026372	Weighted mode	17	0.00927486	0.0106355	0.39607	-0.0115707	0.0301204	1.00932	0.988496	1.03058
26	E4_MINERAL_MET	ieu-b-4879	MR Egger	25	0.00603174	0.00452724	0.195805	-0.00284165	0.0149051	1.00605	0.997162	1.01502
27	E4_MINERAL_MET	ieu-b-4879	Weighted median	25	0.00880291	0.00363761	0.0155217	0.0016732	0.0159326	1.00884	1.00167	1.01606
28	E4_MINERAL_MET	ieu-b-4879	Inverse variance weighted	25	0.00886073	0.00258856	0.00061925	0.00378716	0.0139343	1.0089	1.00379	1.01403
29	E4_MINERAL_MET	ieu-b-4879	Simple mode	25	0.0108658	0.00710905	0.139474	-0.0030679	0.0247996	1.01093	0.996937	1.02511
30	E4_MINERAL_MET	ieu-b-4879	Weighted mode	25	0.00933033	0.00407724	0.0312181	0.00133894	0.0173217	1.00937	1.00134	1.01747
31	E4_PHOS_MET	ebi-a-GCST90026372	MR Egger	5	-0.00403236	0.0054599	0.513717	-0.0147338	0.00666905	0.995976	0.985374	1.00669
32	E4_PHOS_MET	ebi-a-GCST90026372	Weighted median	5	0.000143175	0.00288548	0.960426	-0.00551237	0.00579871	1.00014	0.994503	1.00582
33	E4_PHOS_MET	ebi-a-GCST90026372	Inverse variance weighted	5	0.00149845	0.0022423	0.503965	-0.00289646	0.00589336	1.0015	0.997108	1.00591
34	E4_PHOS_MET	ebi-a-GCST90026372	Simple mode	5	0.000597202	0.00385983	0.884534	-0.00696807	0.00816248	1.0006	0.993056	1.0082
35	E4_PHOS_MET	ebi-a-GCST90026372	Weighted mode	5	-0.000142849	0.00355951	0.969911	-0.00711949	0.00683379	0.999857	0.992906	1.00686
36	E4_PHOS_MET	ieu-b-4879	MR Egger	6	0.00506975	0.0051389	0.379717	-0.0050025	0.015142	1.00508	0.99501	1.01526
37	E4_PHOS_MET	ieu-b-4879	Weighted median	6	-0.00241388	0.00275035	0.380127	-0.00780458	0.00297681	0.997589	0.992226	1.00298
38	E4_PHOS_MET	ieu-b-4879	Inverse variance weighted	6	-0.00348294	0.00204812	0.0890259	-0.00749725	0.000531366	0.996523	0.992531	1.00053
39	E4_PHOS_MET	ieu-b-4879	Simple mode	6	-0.00705494	0.00462064	0.187332	-0.0161114	0.00200151	0.99297	0.984018	1.002
40	E4_PHOS_MET	ieu-b-4879	Weighted mode	6	-0.00117849	0.00346489	0.747587	-0.00796966	0.00561269	0.998822	0.992062	1.00563
