# Supplementary material for: Exploring the Causal Effects of Mineral Metabolism Disorders on Telomere and Mitochondrial DNA: A Bidirectional Two-Sample Mendelian Randomization Analysis
Source: Nutrients. 2024 May 8;16(10):1417. doi: 10.3390/nu16101417 (PMC11123946; doi:10.3390/nu16101417)
Supplement: Supplementary file 1 [file nutrients-16-01417-s001.zip › Tables/Table S8 All results of inverse MR analysis.xlsx]

## Sheet: 01.All OR_results_table
	id.exposure	id.outcome	outcome	exposure	method	nsnp	b	se	pval	lo_ci	up_ci	or	or_lci95	or_uci95
1	ebi-a-GCST90026372	E4_IRON_MET	outcome	Mitochondrial DNA copy number || id:ebi-a-GCST90026372	MR Egger	52	2.07164	1.24493	0.102354	-0.36841	4.5117	7.93787	0.691833	91.0764
2	ebi-a-GCST90026372	E4_IRON_MET	outcome	Mitochondrial DNA copy number || id:ebi-a-GCST90026372	Weighted median	52	0.240386	0.851914	0.777812	-1.42937	1.91014	1.27174	0.239461	6.75402
3	ebi-a-GCST90026372	E4_IRON_MET	outcome	Mitochondrial DNA copy number || id:ebi-a-GCST90026372	Inverse variance weighted	52	0.506472	0.54685	0.354361	-0.565354	1.5783	1.65943	0.568159	4.8467
4	ebi-a-GCST90026372	E4_IRON_MET	outcome	Mitochondrial DNA copy number || id:ebi-a-GCST90026372	Simple mode	52	0.484371	1.58789	0.761577	-2.6279	3.59664	1.62315	0.07223	36.4755
5	ebi-a-GCST90026372	E4_IRON_MET	outcome	Mitochondrial DNA copy number || id:ebi-a-GCST90026372	Weighted mode	52	0.415435	1.26525	0.743996	-2.06445	2.89532	1.51503	0.126889	18.0892
6	ebi-a-GCST90026372	E4_MG_MET	outcome	Mitochondrial DNA copy number || id:ebi-a-GCST90026372	MR Egger	53	-0.637149	1.75257	0.717695	-4.07218	2.79788	0.528798	0.0170402	16.4098
7	ebi-a-GCST90026372	E4_MG_MET	outcome	Mitochondrial DNA copy number || id:ebi-a-GCST90026372	Weighted median	53	0.146252	1.21234	0.903979	-2.22994	2.52245	1.15749	0.107535	12.4591
8	ebi-a-GCST90026372	E4_MG_MET	outcome	Mitochondrial DNA copy number || id:ebi-a-GCST90026372	Inverse variance weighted	53	0.69578	0.770714	0.366646	-0.814819	2.20638	2.00527	0.44272	9.08277
9	ebi-a-GCST90026372	E4_MG_MET	outcome	Mitochondrial DNA copy number || id:ebi-a-GCST90026372	Simple mode	53	0.273828	2.55913	0.9152	-4.74206	5.28972	1.31499	0.00872067	198.287
10	ebi-a-GCST90026372	E4_MG_MET	outcome	Mitochondrial DNA copy number || id:ebi-a-GCST90026372	Weighted mode	53	-0.516626	1.86846	0.783261	-4.17881	3.14555	0.59653	0.0153168	23.2325
11	ebi-a-GCST90026372	E4_MINERAL_MET	outcome	Mitochondrial DNA copy number || id:ebi-a-GCST90026372	MR Egger	53	0.00495944	0.476141	0.99173	-0.928277	0.938196	1.00497	0.395234	2.55537
12	ebi-a-GCST90026372	E4_MINERAL_MET	outcome	Mitochondrial DNA copy number || id:ebi-a-GCST90026372	Weighted median	53	-0.157425	0.32366	0.62669	-0.791799	0.476949	0.854341	0.453029	1.61115
13	ebi-a-GCST90026372	E4_MINERAL_MET	outcome	Mitochondrial DNA copy number || id:ebi-a-GCST90026372	Inverse variance weighted	53	0.0863199	0.208408	0.678738	-0.32216	0.4948	1.09015	0.724582	1.64017
14	ebi-a-GCST90026372	E4_MINERAL_MET	outcome	Mitochondrial DNA copy number || id:ebi-a-GCST90026372	Simple mode	53	-0.486112	0.615686	0.433378	-1.69286	0.720632	0.615013	0.183993	2.05573
15	ebi-a-GCST90026372	E4_MINERAL_MET	outcome	Mitochondrial DNA copy number || id:ebi-a-GCST90026372	Weighted mode	53	-0.197418	0.433365	0.650612	-1.04681	0.651978	0.820847	0.351054	1.91933
16	ebi-a-GCST90026372	E4_PHOS_MET	outcome	Mitochondrial DNA copy number || id:ebi-a-GCST90026372	MR Egger	53	-2.42302	2.07967	0.2494	-6.49917	1.65314	0.0886537	0.00150469	5.22333
17	ebi-a-GCST90026372	E4_PHOS_MET	outcome	Mitochondrial DNA copy number || id:ebi-a-GCST90026372	Weighted median	53	-1.65708	1.37925	0.22958	-4.36041	1.04624	0.190694	0.0127732	2.84693
18	ebi-a-GCST90026372	E4_PHOS_MET	outcome	Mitochondrial DNA copy number || id:ebi-a-GCST90026372	Inverse variance weighted	53	-1.04018	0.907613	0.251771	-2.8191	0.738744	0.353392	0.0596596	2.0933
19	ebi-a-GCST90026372	E4_PHOS_MET	outcome	Mitochondrial DNA copy number || id:ebi-a-GCST90026372	Simple mode	53	-2.58096	2.61309	0.327871	-7.70261	2.54069	0.0757014	0.000451648	12.6884
20	ebi-a-GCST90026372	E4_PHOS_MET	outcome	Mitochondrial DNA copy number || id:ebi-a-GCST90026372	Weighted mode	53	-2.26446	1.87592	0.232848	-5.94127	1.41234	0.103886	0.00262869	4.10557
21	ieu-b-4879	E4_IRON_MET	outcome	telomere length || id:ieu-b-4879	MR Egger	114	-0.8793	0.551542	0.113697	-1.96032	0.201723	0.415073	0.140813	1.22351
22	ieu-b-4879	E4_IRON_MET	outcome	telomere length || id:ieu-b-4879	Weighted median	114	-1.00845	0.51843	0.0517511	-2.02457	0.0076737	0.364785	0.132051	1.0077
23	ieu-b-4879	E4_IRON_MET	outcome	telomere length || id:ieu-b-4879	Inverse variance weighted	114	-0.624613	0.323715	0.0536671	-1.2591	0.00986886	0.535468	0.283911	1.00992
24	ieu-b-4879	E4_IRON_MET	outcome	telomere length || id:ieu-b-4879	Simple mode	114	-0.913891	1.0265	0.375197	-2.92583	1.09804	0.400961	0.0536204	2.9983
25	ieu-b-4879	E4_IRON_MET	outcome	telomere length || id:ieu-b-4879	Weighted mode	114	-0.827944	0.565615	0.146026	-1.93655	0.280661	0.436947	0.144201	1.324
26	ieu-b-4879	E4_MG_MET	outcome	telomere length || id:ieu-b-4879	MR Egger	116	0.285125	0.759243	0.707958	-1.20299	1.77324	1.32993	0.300294	5.88991
27	ieu-b-4879	E4_MG_MET	outcome	telomere length || id:ieu-b-4879	Weighted median	116	0.436594	0.732101	0.550937	-0.998325	1.87151	1.54743	0.368496	6.49812
28	ieu-b-4879	E4_MG_MET	outcome	telomere length || id:ieu-b-4879	Inverse variance weighted	116	-0.325751	0.443082	0.462221	-1.19419	0.542689	0.721985	0.302949	1.72063
29	ieu-b-4879	E4_MG_MET	outcome	telomere length || id:ieu-b-4879	Simple mode	116	-0.139452	1.33168	0.916782	-2.74954	2.47064	0.869835	0.0639571	11.83
30	ieu-b-4879	E4_MG_MET	outcome	telomere length || id:ieu-b-4879	Weighted mode	116	0.155771	0.673522	0.817509	-1.16433	1.47587	1.16856	0.312131	4.37486
31	ieu-b-4879	E4_MINERAL_MET	outcome	telomere length || id:ieu-b-4879	MR Egger	115	-0.085057	0.205384	0.67956	-0.48761	0.317496	0.91846	0.614092	1.37368
32	ieu-b-4879	E4_MINERAL_MET	outcome	telomere length || id:ieu-b-4879	Weighted median	115	0.154281	0.192476	0.422807	-0.222972	0.531535	1.16682	0.800137	1.70154
33	ieu-b-4879	E4_MINERAL_MET	outcome	telomere length || id:ieu-b-4879	Inverse variance weighted	115	0.021595	0.119948	0.857124	-0.213503	0.256693	1.02183	0.80775	1.29265
34	ieu-b-4879	E4_MINERAL_MET	outcome	telomere length || id:ieu-b-4879	Simple mode	115	0.420697	0.375941	0.265471	-0.316147	1.15754	1.52302	0.728953	3.1821
35	ieu-b-4879	E4_MINERAL_MET	outcome	telomere length || id:ieu-b-4879	Weighted mode	115	0.195495	0.210947	0.356015	-0.217962	0.608952	1.21591	0.804156	1.8385
36	ieu-b-4879	E4_PHOS_MET	outcome	telomere length || id:ieu-b-4879	MR Egger	115	-0.683838	0.912194	0.455016	-2.47174	1.10406	0.504676	0.084438	3.01639
37	ieu-b-4879	E4_PHOS_MET	outcome	telomere length || id:ieu-b-4879	Weighted median	115	-0.225494	0.825245	0.784665	-1.84298	1.39199	0.798122	0.158346	4.02284
38	ieu-b-4879	E4_PHOS_MET	outcome	telomere length || id:ieu-b-4879	Inverse variance weighted	115	-0.395147	0.532103	0.457715	-1.43807	0.647774	0.673581	0.237386	1.91128
39	ieu-b-4879	E4_PHOS_MET	outcome	telomere length || id:ieu-b-4879	Simple mode	115	-0.0827299	1.61073	0.959127	-3.23977	3.07431	0.9206	0.039173	21.6349
40	ieu-b-4879	E4_PHOS_MET	outcome	telomere length || id:ieu-b-4879	Weighted mode	115	-0.225025	0.918413	0.806885	-2.02511	1.57507	0.798496	0.131979	4.83106
