# Supplementary material for: Exploring the Causal Effects of Mineral Metabolism Disorders on Telomere and Mitochondrial DNA: A Bidirectional Two-Sample Mendelian Randomization Analysis
Source: Nutrients. 2024 May 8;16(10):1417. doi: 10.3390/nu16101417 (PMC11123946; doi:10.3390/nu16101417)
Supplement: Supplementary file 1 [file nutrients-16-01417-s001.zip › Tables/Table S9 heterogeneity_results.xlsx]

## Sheet: 03.Heter_results_table
id.exposure	id.outcome	method	Q	Q_df	Q_pval
Forward MR analysis
E4_IRON_MET	ebi-a-GCST90026372	MR Egger	27.5474	37	0.870776
E4_IRON_MET	ebi-a-GCST90026372	Inverse variance weighted	27.6323	38	0.892567
E4_IRON_MET	ieu-b-4879	MR Egger	32.4239	33	0.495626
E4_IRON_MET	ieu-b-4879	Inverse variance weighted	36.5551	34	0.350905
E4_MG_MET	ebi-a-GCST90026372	MR Egger	1.79941	5	0.876146
E4_MG_MET	ebi-a-GCST90026372	Inverse variance weighted	3.33457	6	0.765833
E4_MG_MET	ieu-b-4879	MR Egger	3.45303	5	0.630506
E4_MG_MET	ieu-b-4879	Inverse variance weighted	5.43541	6	0.489297
E4_MINERAL_MET	ebi-a-GCST90026372	MR Egger	14.5721	15	0.482659
E4_MINERAL_MET	ebi-a-GCST90026372	Inverse variance weighted	14.8977	16	0.532146
E4_MINERAL_MET	ieu-b-4879	MR Egger	28.5731	23	0.194881
E4_MINERAL_MET	ieu-b-4879	Inverse variance weighted	29.3001	24	0.209042
E4_PHOS_MET	ebi-a-GCST90026372	MR Egger	0.239603	3	0.970956
E4_PHOS_MET	ebi-a-GCST90026372	Inverse variance weighted	1.47393	4	0.831249
E4_PHOS_MET	ieu-b-4879	MR Egger	1.9121	4	0.751922
E4_PHOS_MET	ieu-b-4879	Inverse variance weighted	5.18323	5	0.393931
Inverse MR analysis
ebi-a-GCST90026372	E4_IRON_MET	MR Egger	48.5207	50	0.532881	B7siKl
ebi-a-GCST90026372	E4_IRON_MET	Inverse variance weighted	50.4793	51	0.494258	B7siKl
ebi-a-GCST90026372	E4_MG_MET	MR Egger	49.5747	51	0.530386	B7siKl
ebi-a-GCST90026372	E4_MG_MET	Inverse variance weighted	50.2918	52	0.541321	B7siKl
ebi-a-GCST90026372	E4_MINERAL_MET	MR Egger	50.0844	51	0.509986	nQ4CcB
ebi-a-GCST90026372	E4_MINERAL_MET	Inverse variance weighted	50.1205	52	0.548129	nQ4CcB
ebi-a-GCST90026372	E4_PHOS_MET	MR Egger	48.4098	51	0.577141	nQ4CcB
ebi-a-GCST90026372	E4_PHOS_MET	Inverse variance weighted	48.956	52	0.594356	nQ4CcB
ieu-b-4879	E4_IRON_MET	MR Egger	118.546	112	0.31794	nQ4CcB
ieu-b-4879	E4_IRON_MET	Inverse variance weighted	118.891	113	0.333801	nQ4CcB
ieu-b-4879	E4_MG_MET	MR Egger	110.195	114	0.583391	YEnMrg
ieu-b-4879	E4_MG_MET	Inverse variance weighted	111.176	115	0.583505	YEnMrg
ieu-b-4879	E4_MINERAL_MET	MR Egger	113.978	113	0.456526	xab0BL
ieu-b-4879	E4_MINERAL_MET	Inverse variance weighted	114.392	114	0.472069	xab0BL
ieu-b-4879	E4_PHOS_MET	MR Egger	120.177	113	0.304393	ZP1Z7G
ieu-b-4879	E4_PHOS_MET	Inverse variance weighted	120.339	114	0.324102	ZP1Z7G
